# Supplementary material for: Identification of Drought Tolerance Markers in a Diverse Population of Rice Cultivars by Expression and Metabolite Profiling
Source: PLoS One. 2013 May 22;8(5):e63637. doi: 10.1371/journal.pone.0063637 (PMC3661581; doi:10.1371/journal.pone.0063637)
Supplement: Table S1 — Mean normalised expression values for 45 genes measured in 21 cultivars under drought and control conditions. Cultivar identifiers see manuscript Table 1. Condition d = drought, c = control. Primer identifiers indicated in column heading see Table S4. File Supplemental TableS1.xls, Format xls. (XLS) [file pone.0063637.s003.xls]

## Sheet: phenotype_qPCR
Sample	Cultivar	Condition	Experiment	mean_Rank_day_18	mean_WUE	mean_Yield_day_18	mean_FWS	mean_DWS	mean_FWTotal	mean_DWTotal	P1	P2	P3	P5	P6	P8	P9	P10	P11	P13	P14	P15	P16	P17	P18	P19	P20	P21	P22	P23	P24	P25	P26	P27	P28	P29	P30	P31	P32	P34	P35	P37	P38	P39	P40	P41	P42	P43	P44
D1 14d	14	d	D1	60.2	0.0875821	0.679	3.71	0.96	5.33	1.23	0.1065	4.6762	-10.8245	-2.7611	0.1134	1.5603	-0.1379	0.5551	-0.5853	0.1093	1.222	0.4421	1.8139	0.3161	1.8007	1.4409	-0.8034	1.4956	0.343	3.8072	-8.8245	-0.8013	-3.4049	1.7049	1.7897	0.0641	-1.1753	2.2074	-1.3891	0.4595	0.6366	-0.0208	-0.0955	1.0781	-3.8312	-0.4658	-2.2304	5.1986	-1.3207
D1 16d	16	d	D1	54	0.0599856	0.69525	2.4	0.61	3.4	0.78	0.2158	3.3573	0.4228	-3.0011	-0.8041	2.3106	3.215	0.4664	-0.7996	0.3325	0.967	-0.0485	2.1536	-1.6789	1.9288	2.1092	-0.5436	0.3678	0.3696	3.2974	-1.2292	-1.2036	-3.0978	2.0129	2.3228	-1.4965	-0.037	-1.2789	-0.5945	-0.1766	-0.2829	-0.6243	-0.8935	1.1626	-2.7267	-0.2055	3.4726	4.9998	2.6943
D1 22d	22	d	D1	51.8	0.0693648	0.6162	3.6	0.82	5.12	1.07	-0.0867	3.9076	0.2836	-3.5183	-0.1325	1.5967	3.0455	0.4107	-0.3891	0.2904	0.5988	0.4896	1.6654	0.7942	1.7831	1.2853	0.3799	1.3535	0.0291	3.08	-4.8437	-0.9266	-3.4003	1.6488	1.7248	0.7333	-0.8525	1.7431	-1.5609	-0.1277	0.4603	-0.2017	0.9073	0.7192	-2.9031	-0.6366	2.4182	5.0662	2.5832
D1 50d	50	d	D1	51.8	0.0603733	0.6794	1.83	0.49	3.45	0.72	-0.0348	3.1538	4.1651	-3.2394	0.5807	1.1558	3.0995	-0.2939	0.6142	0.1253	1.2866	0.9127	1.7853	3.698	1.5853	1.2356	-0.9908	2.3297	0.3022	4.7177	0.1846	1.2955	-3.1751	1.6839	1.718	2.1077	-0.9159	1.8304	1.1453	-2.7848	1.0271	0.3844	2.307	1.6901	-2.5539	-0.1999	1.7608	5.171	2.8713
D1 17d	17	d	D1	51.6	0.0646581	0.5832	3.04	0.75	4.91	1	-0.2029	3.5879	1.077	-2.9836	-0.2113	1.6464	2.6926	0.4988	0.0975	0.4682	1.1489	0.6918	1.9707	1.9109	1.978	1.717	0.1232	1.4838	0.2989	4.1961	-0.0796	-0.4515	-3.1779	1.9705	2.0124	1.1686	-0.841	0.1469	0.3685	-1.4128	0.3766	-0.0106	0.8472	1.6344	-3.0226	-0.2348	1.3544	5.1021	1.5711
D1 30d	30	d	D1	51.6	0.0644709	0.6948	2.79	0.69	4.25	0.92	0.9181	5.4407	1.3945	-2.3893	0.8368	3.5797	2.9184	1.0502	0.4803	1.3471	2.4637	0.467	2.901	0.1012	2.6792	3.1772	1.4481	1.1084	0.2098	3.9108	1.3453	0.5755	-2.2892	2.9009	3.2733	-0.5274	1.5184	0.1822	0.1792	0.5709	0.745	1.7692	1.8105	0.7961	-1.3702	1.2564	4.1122	6.4994	2.9852
D1 29d	29	d	D1	47	0.0495381	0.712333	1.91	0.48	2.99	0.69	0.6128	4.547	0.6498	-2.3538	-0.1291	3.3598	3.8543	1.1424	0.5327	1.6376	0.7847	0.6548	2.9766	0.7501	2.9711	3.1315	0.5896	0.1445	0.5532	4.5327	0.1326	-0.7602	-4.252	3.3238	3.5609	0.1184	0.0682	-0.6502	1.267	-1.0323	-0.0246	0.147	0.0867	0.8615	-1.5782	0.9096	5.2856	5.6921	3.951
D1 3d	3	d	D1	43.4	0.0725654	0.6442	3.34	0.84	5.18	1.1	-0.1786	3.5422	-0.7554	-3.2747	-0.0113	1.5584	2.7097	0.4532	0.598	0.6182	1.659	0.8091	2.4122	0.3278	1.9543	1.8399	0.3165	0.7348	-0.0074	3.7043	1.4308	-0.37	-2.8304	1.8793	2.1738	0.9255	-0.4017	0.0253	0.2989	0.1918	0.2341	-0.3121	0.7728	2.053	-3.1037	-0.0111	2.102	4.9588	2.1076
D1 5d	5	d	D1	43.2	0.0525656	0.6718	2.11	0.51	3.36	0.73	-0.268	3.7679	-6.0283	-3.5377	0.6647	1.984	1.5837	-0.1587	0.7894	-0.0727	1.7384	0.6335	2.0395	1.8613	2.1267	1.6893	-0.3789	1.298	0.5095	2.2381	-1.6713	-0.3195	-4.2597	2.1096	2.0672	1.707	-0.2682	-0.902	-1.1296	-2.3461	0.3454	0.9797	3.165	0.1225	-2.2444	-0.5353	-0.4592	5.2908	0.5601
D1 52d	52	d	D1	36.5	0.07663	0.69925	3.36	0.86	5.28	1.18	-0.1693	4.2233	-10.2312	-3.2049	-0.5638	1.8083	-0.7279	0.3753	-0.482	0.4208	0.8742	0.4003	2.2105	0.0164	1.8735	1.3077	-1.0122	0.6017	0.6249	2.6274	-9.6998	-1.1439	-3.8693	1.8144	1.8848	-1.3692	-1.8042	-1.2887	-3.4401	0.1977	-0.281	-1.385	-2.5004	1.3259	-3.3814	-1.0818	-3.0425	5.0687	-1.666
D1 13d	13	d	D1	34.8	0.0645237	0.6882	2.94	0.75	4.56	0.98	-0.1768	3.2674	1.3147	-2.8167	0.4182	1.4742	2.0231	0.7756	1.297	0.4645	1.0698	1.0227	2.0372	1.7218	2.424	2.1155	0.1935	1.1278	0.2415	4.1608	-0.2319	0.4191	-2.5839	2.4719	2.7531	2.8191	0.0556	1.7222	1.1448	-2.4736	0.6668	2.3927	3.9556	0.9838	-2.1748	0.7537	2.1224	5.4535	2.4235
D1 19d	19	d	D1	26.4	0.0630989	0.6336	3.07	0.79	4.21	0.96	0.1693	4.2215	1.3421	-3.159	0.2426	2.6277	3.2839	0.6989	0.0336	1.0871	1.059	0.4545	2.6487	-0.1868	2.3143	2.5488	-0.0773	1.0315	0.0177	3.8914	-0.269	0.3709	-3.8459	2.6504	2.7213	0.6293	-0.4325	0.2692	-0.7024	-1.0322	0.0578	0.9484	1.6243	1.359	-2.8628	0.3366	4.5664	5.4241	3.4087
D1 2d	2	d	D1	26.2	0.0585634	0.6978	3.01	0.63	4.58	0.87	-0.0744	4.3234	-8.9599	-3.2961	-0.1331	1.2808	1.0036	-0.1114	-0.7516	0.5624	1.2581	0.2467	1.4197	0.2237	1.3774	0.6025	-1.9616	1.2385	-0.0692	3.444	-6.6895	-1.0992	-3.9907	1.1504	1.2592	0.7628	-1.467	-1.8301	-2.3261	-0.5189	0.835	-0.7546	-1.2527	0.8611	-2.6108	-0.7347	-2.2344	5.0619	-1.8147
D1 51d	51	d	D1	26.2	0.0634175	0.6532	2.56	0.69	4.08	0.93	1.0801	4.7173	4.7384	-1.4737	1.4576	2.9041	2.0856	1.158	0.892	2.8802	2.555	1.0273	2.5609	0.5328	2.4904	3.3198	0.5783	1.9842	0.3582	5.394	-0.5749	2.0996	-1.9573	3.1838	3.4772	2.2582	1.7247	2.2014	2.4483	-1.0755	0.757	2.6099	4.327	1.1995	-1.2529	1.378	3.0154	6.3127	2.9854
D1 1d	1	d	D1	17.8	0.0752	0.7012	2.94	0.83	4.38	1.09	-0.0803	3.2369	19.5534	-3.6043	-0.2104	1.7499	2.0151	0.101	-0.1319	-0.0795	0.6668	0.3682	1.9197	0.6963	1.8064	1.2963	-0.9556	0.5311	0.5618	2.6647	-2.6246	-2.7543	-3.5542	1.8593	1.6202	0.5958	-1.2871	-1.6661	-2.3201	-1.0806	-0.2894	0.0782	0.7467	0.6108	-3.5519	-0.7675	0.8962	4.8595	1.3178
D1 15d	15	d	D1	17.8	0.0651341	0.6736	2.85	0.75	4.28	0.99	0.6331	4.0336	1.0368	-2.7069	0.1038	2.0867	3.7712	0.9093	0.269	0.7624	1.4065	0.6375	2.7158	0.506	2.2987	2.0836	-0.0795	1.069	0.3163	3.9789	-0.7133	0.1431	-2.5538	2.4208	2.5851	0.8455	0.5826	0.5895	-0.2205	-0.1236	0.2688	0.5284	1.2739	2.1789	-2.1921	0.2179	3.0052	5.168	2.925
D1 20d	20	d	D1	17.8	0.0655879	0.678	2.89	0.73	4.17	0.96	0.0823	5.1196	-0.4139	-2.2337	0.2826	2.2886	-0.2632	0.7957	0.6231	1.6864	2.5148	0.9126	2.3579	1.5145	2.356	2.6819	1.1039	1.324	0.2143	3.8664	-5.2478	1.5795	-3.0671	2.8453	2.9632	0.4057	1.0727	0.8098	0.3313	-0.2767	0.7363	1.3295	2.1476	1.2336	-0.9285	0.81	0.4636	6.2546	0.0222
D1 53d	53	d	D1	17.8	0.0603201	0.6972	2.56	0.66	3.79	0.88	0.6759	5.1554	4.635	-1.6854	0.9482	2.4634	2.581	0.9311	1.0514	2.6759	2.5685	1.2823	2.3372	2.6708	2.3004	2.9818	0.6612	2.0425	0.2475	5.0866	1.4433	2.5191	-1.8172	2.8339	3.2358	1.8877	1.9228	2.1973	1.6782	-1.3018	0.9	1.8958	3.2804	1.724	-0.7728	1.6596	3.5719	6.6537	3.0518
D1 4d	4	d	D1	9.4	0.0527147	0.5994	1.99	0.56	2.86	0.73	-0.0217	4.3664	-8.7229	-3.3517	0.3088	1.7762	2.0126	0.3439	-0.0487	0.2444	0.7928	0.5054	1.8146	2.4989	1.9907	1.4908	-1.0735	1.4704	0.5274	3.2444	-5.7141	-0.6281	-3.9368	2.0837	1.9694	1.7053	-1.2112	1.0478	-1.3369	-0.4268	-0.1019	0.7994	2.6156	0.4992	-2.867	-0.6958	0.5038	5.21	1.3603
D1 18d	18	d	D1	9.4	0.0636288	0.7074	2.62	0.91	3.96	1.14	0.4851	2.8819	-7.0583	-3.9623	-0.1855	2.091	1.8044	0.5789	0.0201	0.3777	0.3778	0.24	2.6406	0.7587	2.1861	1.6514	-0.2633	0.713	0.1544	2.6336	-4.2055	-1.6232	-3.4949	2.1935	2.1521	-1.4333	-1.2145	-2.3511	-2.4318	0.2085	-0.131	-1.5469	-3.3063	2.8152	-3.3494	-0.9605	1.4096	4.8463	1.2979
D1 31d	31	d	D1	9.4	0.0813262	0.637	3.77	0.92	5.47	1.19	0.4527	5.1067	1.5185	-2.3652	0.2752	2.9253	3.6432	1.1631	-0.189	1.8546	2.1714	0.562	2.8668	0.9444	2.9171	3.3736	0.7413	0.9445	0.2792	4.2775	-3.7837	0.8945	-3.1373	3.0449	3.0151	0.4303	0.9901	1.1215	1.1098	-1.1872	0.6462	0.626	0.6016	0.9252	-1.6647	0.6005	3.115	6.1747	3.1055
D1 1c	1	c	D1			0.68	19.06	3.38	31.53	4.51	-0.4746	1.215	-7.2339	-3.2329	-0.3114	0.8869	1.0013	0.0205	0.2139	-0.1854	0.041	0.2583	2.0581	-0.6547	1.4317	0.9358	-0.7921	0.6686	0.0873	2.4251	-0.138	-1.1428	-3.9818	1.6556	1.6011	-2.7245	-0.8246	-1.3594	-1.8065	-1.4289	-0.3869	-1.142	-2.6726	1.2374	-3.385	-1.1485	-0.1446	5.1282	0.5401
D1 2c	2	c	D1			0.69825	16.03	2.52	29.33	3.55	-0.4907	0.4846	-10.9357	-3.4668	-0.4848	0.9232	2.0211	0.0373	0.1028	0.9308	-0.1524	0.123	2.1039	-1.7736	1.1927	0.6614	-0.3842	0.728	-0.322	2.7763	-3.193	-1.4829	-4.6626	1.3815	1.4646	-1.5966	-0.6385	-2.9667	-1.1577	-1.6197	-0.2565	-2.4421	-3.2099	1.3002	-3.2848	-1.129	-0.3892	5.2193	-0.0938
D1 3c	3	c	D1			0.6776	15.43	2.61	25.23	3.34	0.2196	0.0297	0.025	-2.6318	0.226	1.5528	0.2871	0.8276	1.0245	0.2704	2.4682	0.4771	2.7247	-2.9823	1.9506	2.3089	-0.0063	0.2527	0.0911	3.4597	-1.8364	-1.0388	-3.8034	2.2929	2.5599	-1.8896	1.4766	-0.8463	-0.7067	0.2357	0.8387	-3.0192	-4.9541	2.741	-1.2302	0.4293	-0.3691	5.31	-0.2908
D1 4c	4	c	D1			0.715	7.43	1.3	12.6	1.74	-0.2773	1.9158	-9.1909	-3.6265	-0.7971	1.2352	2.6245	0.1685	0.1102	0.3232	-0.2925	-0.0162	2.1516	-1.1005	1.4179	0.9259	-0.5242	1.0301	0.1159	2.2536	-1.8233	-1.47	-4.1033	1.5078	1.6294	-2.3373	-1.3185	-1.9687	-2.2935	-0.0404	-0.602	-2.8456	-5.3275	0.8264	-3.1305	-1.0334	1.3785	5.1987	1.9207
D1 5c	5	c	D1			0.684	12.72	2.12	23.36	2.96	-0.632	-1.0705	-9.2284	-3.5798	-0.4101	1.3901	1.0354	-0.6642	0.8417	-0.1589	0.0457	-0.0014	2.4833	-1.4913	1.4228	0.6266	-0.4614	0.8522	-0.0371	2.7377	1.0498	-1.5039	-3.7942	1.1543	1.5861	-1.3924	-0.4707	-2.8499	-0.8057	-0.8243	-0.1738	-2.7159	-4.387	0.7996	-3.3106	-1.2546	-0.3714	5.5597	0.8922
D1 13c	13	c	D1			0.6964	11.09	1.71	19.96	2.45	0.4707	0.0859	0.6686	-2.0996	0.6501	2.06	0.1258	1.157	0.8474	1.6578	2.2019	0.6055	3.1181	-1.6967	2.4834	2.963	-0.2615	1.0818	0.4599	4.3269	-4.0693	1.1411	-2.4111	2.9186	3.2808	-0.1061	1.582	1.405	-0.5424	0.7878	0.7842	-0.2235	0.4877	1.7478	-1.0762	0.9038	-0.7537	5.3892	-0.939
D1 14c	14	c	D1			0.643	34.53	5.76	53.33	7.36	0.542	2.4262	-8.5117	-3.16	-0.0752	0.7347	2.5672	0.5895	0.0871	0.4615	0.0502	0.3116	2.1489	-2.0192	1.6381	1.251	-0.0702	1.2997	0.3383	2.7159	-2.5666	-1.5265	-3.8138	1.6997	1.8465	-2.667	-0.8055	-0.2286	-0.9924	1.0816	0.0792	-2.0256	-3.0324	2.4622	-3.7912	-0.717	1.5868	5.3705	1.1638
D1 15c	15	c	D1			0.6374	17.34	3.03	28.81	3.98	-0.0071	-1.829	0.0439	-3.1867	-0.3169	0.8942	1.5424	0.2872	0.6085	0.6864	0.9737	0.421	2.6387	-1.7308	1.6641	1.4297	-1.2938	1.0471	-0.6195	3.6019	0.3177	-0.6465	-2.891	1.7349	1.9498	-0.0879	-0.2516	-0.1059	-1.0787	0.0352	0.1437	-2.6725	-2.1851	2.7785	-3.3585	-0.5456	0.58	4.5646	0.5336
D1 16c	16	c	D1			0.6678	13.88	2.19	22.21	2.83	0.2944	0.7241	0.6495	-2.2215	-0.5078	2.2389	1.0876	1.0314	0.5152	1.3726	1.2133	0.583	3.1762	-3.1697	2.4035	2.3733	0.2543	0.7965	-0.0942	3.901	-0.0245	-0.0822	-3.4003	2.5376	2.7005	-2.1018	1.3845	-0.9306	-0.8671	0.185	-0.0041	-2.1953	-3.1932	2.4876	-3.0407	-0.271	1.1429	5.5201	0.2212
D1 17c	17	c	D1			0.6956	24.4	3.92	40.86	5.11	-0.4561	1.0626	-1.53	-3.4258	-0.4638	0.6867	2.5057	0.1462	0.4537	0.4199	0.2069	0.1455	2.1941	-0.6135	1.2431	1.0197	-1.2092	0.7038	-0.3404	3.3983	-1.2767	-0.7413	-3.8707	1.3313	1.3851	-1.067	-0.0779	-1.409	-0.7385	-0.3538	0.0525	-3.8055	-4.6494	2.1627	-3.6828	-0.6193	0.9566	4.6157	1.2219
D1 18c	18	c	D1			0.699	18.94	3.14	30.69	4.1	0.2667	-1.4712	-6.5005	-3.1106	-0.1626	0.8876	1.5505	0.5147	0.1578	0.3752	0.1116	0.3477	2.5942	-0.7626	1.7197	1.2891	-0.2201	0.9654	-0.1531	3.3442	-4.3711	0.0505	-3.6891	1.8634	2.1098	-3.0075	-0.4021	-1.8844	-1.5601	-0.1511	-0.081	-1.954	-3.6625	3.4784	-3.038	-0.9879	1.4908	4.8079	0.9654
D1 19c	19	c	D1			0.696	35.97	6.34	56.4	7.98	0.5844	0.7756	-5.6367	-2.9555	0.2522	2.9608	2.6063	0.9407	1.5553	1.997	0.8153	0.3563	3.4096	-2.8001	2.3525	2.814	0.9825	1.0483	-0.2426	3.8476	2.4516	0.6575	-3.09	2.8402	3.1738	-1.5836	0.5884	-1.1278	-0.8201	0.9415	0.426	-1.23	-4.8302	1.3027	-3.0565	-0.2403	3.8998	6.1446	3.0361
D1 20c	20	c	D1			0.6762	25.14	6.16	43.81	7.56	0.3845	1.1343	-2.8867	-1.6321	0.6741	2.0779	2.693	0.7041	1.4941	1.2609	1.198	0.6196	3.1751	-3.4917	2.1128	2.5521	1.4934	0.8001	-0.0264	4.3765	0.2146	1.1687	-2.3381	2.546	2.9312	-2.5198	1.7049	-0.6717	0.1908	-0.2908	0.146	-0.5218	-2.7081	1.4971	-1.4331	0.4924	4.0623	6.4663	2.497
D1 22c	22	c	D1			0.6496	20.92	3.34	34.16	4.41	0.0004	0.3655	-10.1707	-3.4863	-0.6029	1.4218	2.0337	0.307	0.3602	0.4768	-0.1257	0.1796	2.3049	-0.9018	1.5021	-0.0547	0.0877	1.0147	-0.1503	2.5023	-1.3553	-0.8661	-4.2936	1.3811	1.7907	-1.3673	-0.8398	-0.6045	-1.4557	0.1604	0.0306	-2.3149	-4.2901	1.7407	-2.8323	-0.9639	1.7496	5.3382	1.5006
D1 29c	29	c	D1			0.6476	6.78	1.03	10.24	1.33	0.5239	-3.6015	-0.4573	-2.3316	-0.1932	2.726	4.0152	1.1638	0.368	0.9808	0.0103	0.3316	3.5892	-2.2659	2.4511	2.4042	0.2788	0.0786	-0.0932	4.3737	1.7135	-0.9282	-3.0287	2.7625	2.8576	-0.7912	-0.3266	-2.3011	1.2116	-0.9403	-0.1277	-3.4195	-4.6572	1.1599	-2.5801	-0.9277	3.8578	5.3921	3.5529
D1 30c	30	c	D1			0.697	11.9	1.84	21.58	2.5	0.8535	-1.2792	-2.704	-2.2554	0.2868	2.8094	0.8931	1.2771	0.9719	1.3828	2.1192	0.648	3.6963	-3.087	2.7421	2.8766	-0.3977	1.5935	0.269	4.4181	-0.9206	-0.0199	-2.7565	2.959	3.2196	-2.4586	0.6664	-1.0183	-0.6216	1.0403	0.4822	-1.8576	-6.2681	1.461	-1.1839	0.3172	0.7721	6.6067	0.6252
D1 31c	31	c	D1			0.6966	23.34	3.44	36.87	4.52	0.8461	-3.1265	1.2067	-2.8539	-0.0022	2.4479	2.3334	1.2304	0.2767	1.6433	0.9391	-0.5713	2.9667	-3.5241	2.9505	0.286	-0.018	0.9878	-0.216	3.6104	0.6548	0.7932	-4.8601	3.6254	3.1785	-2.4069	0.6703	-1.7208	-0.4646	-0.7285	-0.2294	-3.0079	-4.5407	1.853	-2.8882	-0.8038	-0.9382	5.252	1.8725
D1 50c	50	c	D1			0.6788	10.71	2.08	18.55	2.69	0.1285	2.0007	0.8098	-2.8155	-0.5807	0.6431	3.2533	0.3054	-0.3081	0.807	-0.4195	0.1626	2.0176	-0.9863	1.403	0.8057	-1.9676	1.0752	-0.161	3.1121	-1.8267	-1.274	-2.9633	1.2683	1.412	-1.015	-1.2799	-1.3219	-2.0792	-0.2172	-0.155	-2.9544	-3.4989	2.9282	-4.2146	-0.6737	1.541	4.091	2.6194
D1 51c	51	c	D1			0.6884	16.19	2.73	26.84	3.65	0.9952	0.6402	0.085	-1.8386	-0.6384	1.6085	2.0883	0.9243	0.3509	1.4943	0.3704	0.5278	3.0534	-1.0622	2.1269	1.6551	-0.3609	1.3131	0.0274	3.827	-2.9207	-1.8617	-2.879	2.0439	2.2734	-0.3235	-0.3188	-1.0765	-0.323	-0.2217	0.1358	-3.274	-2.8147	2.6584	-4.2879	-0.4568	1.3858	4.4139	1.0241
D1 52c	52	c	D1			0.687	28.2	4.12	57.41	6.42	-0.83	-2.5394	-6.2297	-4.416	-0.4069	0.761	1.3311	-0.2387	0.4582	0.158	0.0906	0.1266	2.272	-1.1805	0.9626	0.4076	-0.3541	0.4757	-0.0207	3.12	-1.3669	-1.904	-3.6598	1.0392	1.2476	-1.8736	-0.1978	-1.7955	-1.2009	-1.1793	-0.0151	-1.9929	-5.3308	1.6622	-2.7511	-1.3864	0.4426	5.1916	0.7041
D1 53c	53	c	D1			0.6874	12.84	2.07	20.51	2.73	0.0848	1.5175	0.1745	-3.2052	-1.5801	1.2446	3.1729	0.2848	0.4425	1.4278	0.1466	0.37	2.4306	-1.9936	1.4926	1.0654	-0.8312	0.8683	-0.7888	3.7171	-1.5032	-1.7734	-3.0176	1.3141	1.6837	-1.6517	0.0884	-1.5492	-2.5067	-0.9393	-0.268	-3.4666	-5.7832	2.4098	-4.1456	-0.6458	2.0189	4.9238	2.476
D2 50d	50	d	D2	80.2	0.0397294	0.444	1.13	0.4	1.46	0.45	-0.0767	2.456	5.1077	-3.2847	1.3396	1.2538	2.4191	0.4906	0.9484	-0.4979	2.4041	1.5549	1.7047	3.9152	1.5894	1.1534	0.712	2.3906	0.1649	4.7235	-0.2193	2.5654	-2.6983	1.7585	1.7746	2.5283	0.1444	2.089	1.2124	-4.8938	1.461	1.3305	3.5344	1.2035	-1.8494	0.2532	1.2131	5.3585	2.2214
D2 17d	17	d	D2	53.8	0.0443143	0.5508	2.76	0.57	3.59	0.67	-0.3928	2.7212	2.9122	-3.943	0.6086	1.1886	1.6342	0.3208	0.3352	-0.2351	2.0338	0.9348	2.0956	2.4555	1.9838	1.7085	0.0506	2.2163	0.1487	4.9913	-0.3145	1.3855	-3.5223	1.9366	2.0256	2.413	-0.4479	1.2435	0.3689	-3.5176	1.3521	0.7439	2.8769	1.2882	-2.7901	-0.258	0.3187	5.2323	0.4772
D2 2d	2	d	D2	36.8	0.0431056	0.455	2.2	0.54	2.76	0.59	-0.117	4.1781	-10.2597	-3.6576	0.3991	1.384	0.2758	0.4313	0.2928	0.4267	1.4202	0.9047	1.711	3.3445	2.1282	1.5265	-0.7361	1.4573	0.4865	3.8687	-1.3049	0.4927	-4.0211	2.0797	2.0159	2.2836	-1.0689	0.1642	-0.1259	-5.4047	0.9756	1.0608	3.23	-0.0348	-2.3094	-0.3619	-2.5394	5.4764	-2.5697
D2 4d	4	d	D2	36.8	0.0310578	0.5028	1.56	0.41	1.82	0.45	-0.4431	4.4646	-10.4428	-3.9287	1.0293	1.3437	0.3588	0.3527	0.7094	-0.7319	1.431	0.8115	1.5533	3.1599	2.098	1.6315	0.0502	1.7857	0.3567	4.2379	0.4121	0.3575	-4.2144	2.1772	2.0116	2.5346	-0.6172	1.2908	-0.0514	-3.5405	0.6192	1.6842	3.9128	0.4498	-2.2673	-0.4671	-1.0619	5.4818	-0.1699
D2 22d	22	d	D2	35.5	0.0523867	0.539	2.78	0.67	3.17	0.72	-0.159	3.9222	-8.4113	-3.2736	0.4267	1.3032	-0.1701	0.3822	0.501	0.0812	1.4468	0.7318	1.4733	2.3679	1.9402	1.4455	0.9352	1.6854	-0.0912	3.7354	-0.9404	0.3002	-4.2482	1.9099	1.8114	2.1655	-0.2294	1.2195	0.0963	-3.4721	-0.7154	1.0259	3.3094	0.3859	-2.6481	-0.2734	-0.9588	5.3238	-0.2522
D2 5d	5	d	D2	28.6	0.0396058	0.5542	1.81	0.47	2.27	0.53	-0.4105	4.4887	-9.7532	-3.4214	1.174	1.8692	-2.2144	-0.1602	1.233	0.1591	1.8955	0.9248	2.0854	3.0406	2.4075	1.8824	-0.0635	1.7294	0.236	2.4857	-2.2381	0.0895	-3.7714	2.2884	2.3171	3.1031	0.3952	-0.2196	-0.763	-3.6275	1.2217	1.9507	4.2173	0.1299	-2.2923	-0.4503	-2.1403	5.5921	-2.8385
D2 1d	1	d	D2	20.4	0.0402678	0.5494	1.8	0.49	2.06	0.53	-0.1661	3.6335	-11.0287	-3.961	0.826	1.5974	0.5275	0.2423	1.0365	-0.4768	1.1596	0.8422	1.657	2.9737	2.0241	1.2703	-0.3785	1.3644	0.486	2.5993	-0.0458	-0.6836	-3.6003	1.9715	1.8801	2.6981	-0.593	0.1087	0.5056	-4.3898	0.5313	1.8447	3.8813	-0.2322	-2.7086	-0.296	-0.426	5.1834	0.1595
D2 14d	14	d	D2	12.2	0.0629291	0.5996	3.68	0.86	4.53	0.98	-0.0432	4.5334	-10.4054	-3.0472	0.7159	1.5214	-0.359	0.4022	0.328	0.0013	1.891	0.5122	1.8098	2.1751	2.0024	1.5655	-1.3452	1.7844	0.2371	4.5808	-7.7142	1.0093	-3.6732	1.7307	1.9441	1.9942	-0.5409	2.3541	0.8279	-0.902	1.308	1.8508	3.526	1.0176	-4.4802	0.0622	-0.5572	5.618	-0.869
D2 52d	52	d	D2	11.6	0.0517815	0.51625	2.36	0.63	2.9	0.72	-0.3944	4.4976	-8.0149	-3.6666	0.246	1.8597	-1.2141	0.217	0.4066	0.4419	1.3738	0.55	2.1083	2.2329	2.0929	1.4446	-0.3607	1.3924	0.4446	3.705	-2.2286	-0.7331	-3.5164	1.947	1.9951	2.1829	-0.5875	-0.1712	-0.5176	-2.2915	0.8025	0.8773	2.94	0.3377	-3.0912	-0.6145	-2.6479	5.3005	-1.6369
D2 1c	1	c	D2			0.6842	13.39	2.27	19.44	2.84	-0.6524	1.0114	-8.7603	-3.7632	-0.3922	1.5961	-0.2939	-0.137	0.8867	-0.9482	0.7531	0.3932	2.3544	0.0978	1.57	0.7407	0.1959	0.6991	0.2866	2.9353	-0.3348	-1.0385	-3.7254	1.4623	1.3397	-1.3825	-0.7715	-1.3726	-0.7017	-0.5924	-0.0103	-0.9149	-3.4545	1.1735	-3.0365	-0.8831	-1.337	5.5916	-1.5163
D2 2c	2	c	D2			0.695	13.9	2.3	20.05	2.72	-0.873	-1.1708	-1.5264	-2.951	-0.3977	0.2855	2.0442	0.1136	0.1764	0.2768	0.9952	0.1762	1.9904	-0.9877	1.3498	0.535	-0.5506	0.8523	-0.1357	3.1934	-2.2439	-1.437	-3.7495	1.2062	1.2624	-1.6369	0.3696	-1.8744	-0.1809	-1.0377	0.1864	-2.6036	-4.168	2.0005	-1.8972	-1.0503	-1.8048	5.3475	-0.6405
D2 4c	4	c	D2			0.6924	11.34	1.96	16.92	2.44	-0.6234	0.0083	-9.7711	-3.6011	-0.5657	-0.0073	1.0356	0.2626	0.5488	-1.5353	0.9866	0.2828	2.0837	0.3359	1.47	0.982	0.4206	0.8528	0.5381	2.891	-3.9085	-1.3803	-3.796	1.7332	1.5479	-2.1193	-1.0693	-0.7105	-0.9727	-0.2201	-0.4384	-2.4413	-3.6112	1.0076	-2.7939	-0.9722	-0.0074	5.5709	0.193
D2 5c	5	c	D2			0.6602	8.69	1.44	13.77	1.78	-0.9937	-3.3426	-7.8146	-3.8379	-0.224	1.8835	2.4127	-0.606	1.14	-0.8806	1.0546	0.2127	2.7393	-0.2835	1.6589	0.6279	0.2239	0.9988	0.1942	3.1882	1.0291	-1.3168	-4.0135	1.2895	1.3019	-1.6423	-0.6357	-2.5153	-0.7255	-0.874	-0.1738	-2.6688	-3.9419	-0.1308	-2.6906	-1.0737	0.987	5.8173	1.4017
D2 14c	14	c	D2			0.667	18.53	2.51	26.2	3.2	0.0618	0.7023	-11.1832	-2.8518	0.4188	0.1847	2.385	0.5494	0.6802	-0.221	1.0308	0.7245	2.1857	1.1877	1.6637	1.0442	0.8977	1.3349	0.4543	3.6315	-5.0197	-0.3089	-3.7975	1.6815	1.6064	-1.0336	-0.9109	0.3447	0.1098	-0.0916	0.3918	-0.5099	-0.1855	2.1126	-2.6787	-0.5859	0.8938	5.7425	0.6506
D2 17c	17	c	D2			0.6708	21.4	3.4	30.06	4.05	-0.4198	0.6854	-1.4138	-2.491	-0.3893	0.8058	0.5646	0.4487	0.157	-1.0037	1.2214	0.3093	2.1387	-1.1351	1.3934	1.0464	-0.471	1.0834	-0.0067	3.5012	-2.5134	-1.2725	-3.3096	1.4435	1.6005	-1.1252	-0.0536	-0.8061	-0.0757	0.0005	0.1112	-2.8394	-3.3041	2.6001	-2.3905	-0.593	-1.1393	5.2094	-1.0571
D2 22c	22	c	D2			0.67075	20.11	3.09	29.63	3.88	-0.3385	1.0915	-0.6616	-3.1718	0.3767	0.7945	0.9285	0.165	0.9215	-0.0293	0.929	0.386	1.9531	0.3559	1.4913	0.7317	1.5565	1.3124	-0.1974	3.2278	-2.9502	0.094	-4.0499	1.3453	1.5648	-0.9758	-0.2868	-0.032	0.2765	-1.0456	0.3409	-1.2599	-2.1041	1.0955	-2.7683	-0.9186	-0.5113	5.5164	0.2946
D2 50c	50	c	D2			0.6788	6.72	1.24	10.15	1.49	0.3136	0.5804	-0.2231	-2.4709	-0.6893	1.2051	3.7863	0.6815	0.1493	0.454	-0.0656	0.0365	2.512	-0.8206	1.9544	1.2558	-0.6528	0.9368	0.5215	2.8611	-2.835	-1.5757	-2.5591	1.9092	1.9931	-1.3561	-1.7135	-1.5083	-2.3508	-0.2483	-0.3611	-3.6171	-5.5107	2.9809	-3.9456	-0.7075	2.5162	4.7653	2.9754
D2 52c	52	c	D2			0.6772	18.23	3.05	29.24	3.91	-0.8314	-1.6453	-8.8813	-3.9893	-0.4035	0.6821	-0.8894	0.0572	1.0012	-1.005	0.6948	0.3986	2.4304	1.1576	1.6084	0.7489	0.1832	0.934	0.3189	2.9488	-1.3843	-0.9316	-3.4315	1.5185	1.6346	-1.665	-0.8826	-0.692	0.345	-1.6067	-0.128	-1.4448	-2.2931	1.3206	-2.5166	-1.077	-2.316	5.5677	-1.4296
D3 53d	53	d	D3	84.6	0.0403155	0.4936	1.83	0.45	2.25	0.5	0.8268	3.9704	0.4695	-0.7291	-0.0095	2.645	2.3751	1.1522	0.9755	1.9598	1.136	0.41	3.4807	-1.1851	2.726	3.0277	-0.1632	1.1251	0.3631	5.3798	0.6825	-0.1455	-2.5922	3.1491	3.6347	-0.3672	1.139	0.3125	-0.3385	-0.512	0.5115	-1.0724	-2.2796	2.3213	-2.3202	0.8589	4.0478	6.1206	3.2019
D3 50d	50	d	D3	75	0.0407587	0.5366	1.76	0.46	2.1	0.5	-0.4521	2.7523	4.7472	-3.7018	0.7351	0.4997	-3.5841	-0.1691	0.4202	0.4093	2.2381	1.212	1.2003	3.5588	1.0306	0.7234	-0.1289	2.0187	-0.1694	4.4633	-4.055	2.6476	-3.1405	1.1339	1.2443	2.0027	-0.3119	1.5645	-0.3352	-4.7514	1.2592	0.7646	3.2821	1.0332	-1.9237	-0.2107	-3.2683	4.5664	-3.2915
D3 16d	16	d	D3	50.4	0.0364241	0.642	1.83	0.43	2.09	0.47	0.4307	4.1562	3.6631	-2.953	0.8297	1.9438	1.4834	0.6577	0.2327	0.8266	2.1551	0.7882	2.2878	0.8232	2.3172	2.2052	0.0073	1.7958	0.5413	4.3869	-3.9069	0.5323	-3.0675	2.1547	2.4501	1.2516	0.9563	1.3394	0.1785	0.4401	0.8709	1.4055	2.2672	2.1826	-2.3411	0.2904	1.4233	5.4707	0.7174
D3 30d	30	d	D3	50.4	0.0526295	0.568	2.94	0.69	3.59	0.78	-0.5587	4.2525	-5.8012	-4.5721	0.0863	1.4323	-1.2897	0.1511	0.4008	0.5121	1.6176	0.3379	2.1703	0.637	2.2728	1.9551	0.78	1.5857	-0.0072	3.2926	-7.182	0.8891	-4.1788	2.4481	2.8076	2.6625	1.064	0.6475	-0.6332	0.0074	1.1364	1.3917	3.3618	1.0702	-2.0008	0.2536	-1.4435	5.637	-0.2918
D3 2d	2	d	D3	39	0.0599183	0.618	3.09	0.79	3.46	0.84	0.0036	5.7752	-6.6798	-2.3426	0.9459	1.1058	-0.4337	0.2753	0.0888	1.3443	2.8437	0.9176	1.0455	1.9493	1.846	1.9354	-0.9038	1.8999	-0.4063	5.7894	-7.9618	2.6794	-3.5219	1.956	2.1697	1.7248	0.8862	1.1881	-1.5062	-1.0068	1.6603	1.5581	1.3981	1.1281	-1.5899	0.5798	-1.8665	5.8839	-1.7417
D3 20d	20	d	D3	39	0.0538395	0.4126	2.75	0.67	3.26	0.75	-1.6828	3.7135	-9.9622	-3.9028	-0.9119	0.7111	0.8358	-0.7627	-0.2005	-0.1474	0.6133	-0.5982	1.5551	1.3493	1.9913	1.8891	0.4052	1.6144	-0.3262	3.4301	0.9498	1.5715	-4.0167	2.1312	2.398	2.2241	0.8981	1.5533	-0.4256	-3.2787	0.8574	1.8394	4.0285	0.0867	-1.9791	0.2102	3.1506	5.5121	2.5238
D3 3d	3	d	D3	31.4	0.0601531	0.607	3.12	0.82	4.54	0.99	0.4611	4.4239	3.1631	-2.1299	0.4717	1.7379	2.1631	0.9154	0.6642	1.3751	2.2946	0.7528	2.5178	1.0626	2.7162	2.8712	-0.1752	1.2688	0.2958	5.2596	-1.5955	1.2635	-2.5854	2.8386	3.0944	1.422	1.4178	1.25	0.1467	-0.6023	0.7591	0.4714	1.6524	2.2406	-2.0889	0.5256	2.2561	5.728	2.3755
D3 13d	13	d	D3	31.4	0.0452948	0.6402	2.33	0.57	3.16	0.67	-0.6033	0.5928	0.896	-2.8396	0.6024	1.5493	-0.2225	0.4567	1.2372	1.0053	2.2162	0.6379	1.9158	-1.549	1.7478	2.0653	0.0939	0.8541	-0.0368	4.1068	-3.4945	0.6746	-3.2119	2.2126	2.4748	-0.7894	0.985	0.8892	-0.6113	0.653	0.2913	-0.5277	-0.0134	2.0474	-1.647	0.5983	-1.2276	5.6276	-1.2855
D3 17d	17	d	D3	31.4	0.0549334	0.5882	2.97	0.75	3.79	0.87	0.0174	4.7718	2.5233	-2.3705	0.788	2.4218	0.832	0.8373	0.7962	2.4712	2.7982	0.9375	2.0685	0.4111	2.3724	3.5909	0.6541	1.9666	0.3309	5.1851	-1.0366	1.4754	-3.4421	3.1605	3.512	1.499	1.967	1.9011	1.1854	-1.5272	0.6477	1.4937	2.8768	1.798	-1.4662	1.4687	1.3893	6.371	0.136
D3 19d	19	d	D3	31.4	0.055912	0.6026	3.33	0.82	4.12	0.92	-0.3207	5.8793	-5.9486	-2.1538	1.0263	2.4413	-2.0092	0.5217	0.6861	1.0525	2.7212	0.6388	2.0026	1.4093	2.3452	2.8617	1.0451	1.8012	-0.0863	6.3412	-3.2873	3.3802	-3.5177	3.0114	3.0715	1.4212	1.1097	1.2804	-0.5864	-1.4994	1.1934	2.8322	3.9825	0.5407	-1.4113	0.631	0.6966	6.3179	-1.0843
D3 31d	31	d	D3	31.4	0.0528669	0.6458	3.14	0.72	4.2	0.85	0.3159	4.6012	1.7768	-2.5457	0.0257	1.8048	0.2908	0.4532	-0.637	1.2645	2.4773	0.6229	2.3791	-0.4469	2.1209	2.1076	0.3938	1.2088	0.1599	3.9808	-3.0509	0.6759	-3.478	2.0812	2.1731	0.0509	0.67	-0.8409	-0.9878	0.9516	0.4714	-1.1379	-0.3247	1.6566	-1.6913	0.0644	-1.988	5.3925	-0.9092
D3 22d	22	d	D3	23.8	0.0578129	0.5838	3.47	0.83	4.32	0.94	-0.2851	4.3025	-8.2498	-2.9792	0.8406	1.6123	-0.0932	0.1679	0.2368	1.4739	2.0677	0.4379	1.5879	0.7506	1.5346	2.2226	1.2901	1.7294	-0.3624	4.7485	-2.7503	2.0205	-3.382	1.9104	2.5483	2.6392	1.4646	2.6493	-0.8349	-0.6169	1.0213	2.7954	4.9839	1.2861	-1.5856	1.0253	1.1191	6.2113	0.6538
D3 51d	51	d	D3	23.8	0.0382879	0.5896	1.96	0.51	2.24	0.55	0.3997	4.5877	5.8573	-2.5601	1.8876	1.6879	2.6237	0.4554	2.1374	1.2833	4.0976	1.6489	1.9818	3.8164	1.9886	2.0016	0.3655	3.1846	-0.0013	6.9317	1.6858	4.3063	-2.743	2.1383	2.2667	3.2376	2.0759	3.5471	1.3002	-1.3342	2.46	1.8283	4.2343	1.8525	-1.0817	0.8066	1.8893	6.0931	2.1574
D3 18d	18	d	D3	20	0.0409435	0.6536	2.14	0.55	2.56	0.6	0.6222	3.635	-7.1295	-3.4778	0.1096	2.0505	-0.5531	0.7014	-0.0185	0.4411	1.061	0.5329	2.6703	-0.1489	2.4293	2.0021	-0.352	1.1273	0.2129	3.7984	-9.423	-0.3879	-3.7823	2.5299	2.6387	0.0809	-1.1304	-1.4229	-2.9485	0.0698	0.1593	-0.1479	0.5398	3.0722	-2.861	-0.5574	-1.5388	5.3805	-1.1257
D3 5d	5	d	D3	16.2	0.0582172	0.5538	2.84	0.79	3.79	0.91	0.1262	4.4259	-5.6216	-3.0958	0.7383	2.5328	1.2176	0.122	1.09	1.4716	1.9992	0.5269	2.5069	0.5009	2.5224	2.4935	-0.0399	1.6029	0.0299	3.4238	0.3289	0.2323	-3.914	2.56	3	1.8971	0.367	-0.447	-1.6421	-0.5485	0.3354	1.4622	3.2231	0.7957	-2.0772	0.3566	0.7325	6.0335	1.1708
D3 14d	14	d	D3	16.2	0.0616753	0.5988	3.44	0.78	4.54	0.93	0.8388	4.0021	-7.0225	-3.8395	0.1517	2.0437	1.548	1.0644	0.3338	1.3968	1.685	0.5899	2.6746	-0.6002	2.7883	2.5134	-0.1148	1.2477	0.3894	4.0934	-1.8864	0.1492	-3.9694	2.7905	2.948	0.6395	-0.8091	2.016	-0.4602	-0.1882	0.551	0.5887	1.75	1.4171	-4.1454	-2.5149	0.3868	5.4341	0.8653
D3 29d	29	d	D3	16.2	0.0281445	0.668	1.28	0.28	1.67	0.34	-0.1357	3.4666	2.3808	-3.1588	0.4716	1.5741	-1.5338	0.6188	-0.0247	0.0275	2.1131	0.7186	2.272	1.7549	2.0107	1.6653	0.1409	1.1689	0.405	3.95	-2.0801	1.1199	-4.108	2.2081	2.3525	1.9067	0.4681	-0.1541	0.167	-0.9055	0.7349	0.4945	2.4776	1.3176	-2.0255	0.0965	-1.1263	5.129	-2.2222
D3 52d	52	d	D3	16.2	0.0742649	0.602	3.73	1.03	4.98	1.18	-0.011	6.5907	-2.7777	-1.5864	0.5835	3.5348	0.2578	0.9293	0.7808	3.2588	2.7482	0.7821	2.6385	-0.1017	2.654	3.8085	0.3616	1.3776	0.8685	5.6735	0.2485	2.4745	-2.8384	3.6328	3.6466	1.5042	2.4819	1.4838	0.1823	0.7684	0.7003	2.4989	4.1821	0.9145	-0.9261	1.6631	1.9989	6.8084	0.4575
D3 4d	4	d	D3	8.6	0.056168	0.5494	2.82	0.77	3.57	0.85	0.8447	6.3499	-4.5479	-2.6492	1.5058	2.9973	-1.5457	1.2708	0.9988	2.7868	2.4393	1.23	1.7949	0.9273	2.833	1.6634	0.527	2.3029	-0.0071	4.8626	-3.8401	2.2957	-3.9744	3.3883	3.5576	1.7324	1.1016	3.9047	-1.6435	0.7912	0.7671	2.7454	4.2618	1.0117	-0.5498	-0.1863	1.847	6.5236	-1.6688
D3 15d	15	d	D3	8.6	0.0512042	0.6586	2.73	0.73	3.82	0.85	-0.0306	3.0923	2.9412	-3.4991	0.5932	1.9866	1.2204	0.2966	1.1097	-1.9757	2.1494	1.2565	2.292	0.3337	2.175	2.0271	-0.9759	0.9757	-0.1203	4.8944	2.0246	1.0792	-4.0121	2.2159	2.5411	2.0717	-0.2875	1.549	-0.9183	-1.1506	0.6115	1.1405	3.3771	1.8032	-2.6785	-0.0361	1.3823	5.3345	0.9008
D3 1d	1	d	D3	1	0.0635514	0.6382	3.12	0.88	3.5	0.94	0.495	6.6224	-4.209	-1.0321	0.655	3.2906	-2.2711	0.8774	0.6018	2.5109	1.7415	0.6746	2.4213	-0.2233	2.9302	3.9162	0.008	0.8944	0.4261	4.9977	-3.6149	1.8902	-2.3483	3.4011	3.4933	0.4712	1.7548	0.9203	-0.8006	-0.2397	0.3449	2.4968	2.4876	0.5034	-1.2086	1.5504	-1.5721	6.4465	-1.722
D3 1c	1	c	D3			0.6748	20.04	3.14	27.73	3.72	-1.0691	-3.2678		-4.8406	-1.0622	1.0397	1.432	-0.3555	0.3123	-0.965	-0.1021	-0.2621	2.3251	-2.1073	1.2949	0.5715	-0.9871	0.0649	-0.6443	2.8537	0.1458	-1.1565	-4.2572	1.1402	1.1956	-2.5161	-1.2889	-1.7566	-1.7856	-1.2576	-0.6014	-2.1103	-3.6524	0.0585	-4.7111	-1.618	0.5603	4.8986	1.134
D3 2c	2	c	D3			0.7026	15.17	2.43	18.72	2.76	0.1426	-1.4258	-6.7922	-2.1603	0.435	1.513	1.5802	-0.3489	0.9694	2.0274	0.8313	0.4031	2.9764	-1.5041	2.2438	2.3069	1.0654	1.0318	0.1166	4.5154	0.5642	1.1531	-3.4334	2.4922	2.8677	0.3908	1.0921	-0.4419	0.8548	-0.5468	0.4224	0.019	-0.056	1.6131	-1.8604	0.5647	1.3117	5.7606	0.6401
D3 3c	3	c	D3			0.6732	12.21	1.65	18.54	2.2	-0.125	-2.6003	-0.9393	-3.3284	1.0661	1.0369	0.2628	0.2924	1.1092	0.139	1.3281	0.3923	2.2258	-1.654	1.7204	1.4648	-0.1481	0.5091	-0.186	3.6957	-0.1481	0.2616	-2.8973	1.548	1.9058	-1.0159	1.0732	0.3032	-1.2997	-0.034	0.8849	-2.0608	-3.2124	2.2057	-3.3198	-0.3173	-0.7909	4.7747	-0.1533
D3 4c	4	c	D3			0.6818	9.72	1.67	14.56	2.07	0.2048	1.4955	-7.3998	-2.257	0.6281	1.9623	1.6864	0.5494	1.4806	1.4709	1.5276	0.497	2.6855	-0.2085	2.1813	2.672	1.1673	1.5747	0.3757	4.3737	-2.0555	1.7394	-2.7352	2.7914	2.7778	-1.0662	1.7318	1.4017	-0.5449	0.9204	0.2317	0.3504	-1.0477	1.2308	-1.8352	0.6566	2.5569	6.4985	2.2151
D3 5c	5	c	D3			0.6916	16.85	2.72	26.26	3.51	-0.3921	-1.8303	-4.749	-3.7655	0.4277	2.502	0.8459	-0.0167	1.4088	-0.1789	1.643	0.7643	2.7889	-0.5477	2.2298	1.7712	0.4564	0.5882	-0.3173	3.9919	0.3014	1.0399	-4.3853	2.3501	2.7515	-0.9584	-0.2905	-0.1644	0.1073	-0.9904	0.1118	0.1698	-1.0887	0.4432	-2.5041	-0.2459	0.9984	6.0953	0.8492
D3 13c	13	c	D3			0.7004	7.67	1.19	11.33	1.36	-0.3243	5.5775	3.4833	-1.5898	1.2594	2.2648	-1.6806	0.8497	0.775	2.2001	3.1633	1.1102	1.2288	0.6295	1.8413	3.6389	0.1085	1.4414	0.2886	5.5656	-6.601	2.8405	-2.8719	2.8808	3.1505	1.5946	1.1487	2.7922	2.3915	-1.7166	0.7392	3.0505	4.5934	1.7832	-0.3172	1.742	-1.2987	6.9718	-1.9452
D3 14c	14	c	D3			0.6716	20.93	3.27	32.25	3.85	0.7506	-0.2751	-6.6301	-2.4997	0.6682	1.3837	3.2685	0.9625	1.107	0.6658	0.9913	0.7502	2.8309	-0.1225	2.487	2.0725	0.3327	1.4326	0.0482	4.0785	-0.0184	0.8594	-2.6882	2.3228	2.633	0.0143	0.3879	0.9109	0.0402	-0.6028	0.4631	0.1209	-0.1869	2.0533	-3.5671	-0.1	3.2879	5.6567	3.0134
D3 15c	15	c	D3			0.6766	11.56	1.93	17.3	2.37	0.1286	-1.0198	1.1656	-2.6944	0.2484	1.0126	1.4683	0.5744	0.8724	0.4934	2.5268	1.1106	2.3344	-0.9483	1.7004	1.8815	0.1885	0.9298	-0.0552	4.0918	-0.1469	0.233	-3.1853	2.0219	2.4189	-1.1699	1.4762	0.8137	0.3149	0.2992	0.0814	-2.0896	-2.8482	2.8671	-0.1588	0.2082	1.2823	5.3846	0.6786
D3 16c	16	c	D3			0.6858	9.31	1.49	11.33	1.63	-0.0981	0.3853	1.0621	-3.4956	0.4726	1.9228	2.998	0.6805	1.0372	0.1435	1.0942	0.9292	2.7227	-0.8001	2.2318	1.8282	1.1515	0.948	0.2106	3.8533	-0.2716	0.4388	-3.1908	2.0274	2.3394	-0.8367	0.5611	0.6489	-0.8203	0.3948	-0.1005	-1.0669	-1.9589	2.6604	-2.3035	-0.2458	2.8027	5.4393	2.1495
D3 17c	17	c	D3			0.682	14.47	2.33	20.25	2.64	-0.5011	0.9454	-0.1067	-2.6082	0.3414	1.2972	2.2684	0.3286	0.976	0.047	1.7608	0.3913	2.4447	-1.6025	1.5995	1.2773	-0.3406	1.066	-0.0593	4.046	0.9544	-0.4451	-3.2349	1.5097	1.8005	-0.7988	0.7858	-0.7838	-0.0783	0.3431	0.2311	-1.5489	-1.4373	2.3136	-2.309	0.0672	0.6779	5.0076	1.3015
D3 18c	18	c	D3			0.6722	12.76	1.99	17.79	2.37	0.3285	-3.3197	-8.0693	-3.6998	0.1926	1.3538	1.9563	0.8464	1.3192	-0.2033	0.7446	1.1518	3.0977	0.1053	2.1248	1.3591	0.2582	1.2192	-0.14	3.0095	0.5392	0.4515	-3.3196	2.2466	2.6425	0.5007	-0.8142	-0.8443	-0.6897	-0.6795	0.1971	-1.0758	-2.3937	3.5582	-2.6065	-0.9635	1.0627	5.2952	1.3695
D3 19c	19	c	D3			0.678	21.87	3.47	29.33	4.03	-0.0841	0.6231	-7.0862	-3.6417	1.1499	1.5569	2.5414	0.3266	1.7337	0.6713	1.4376	0.3528	2.6478	-1.0578	1.8753	1.3106	-0.2541	1.218	-0.6701	4.8935	-0.0039	0.4381	-3.8097	1.877	2.0862	-0.0363	1.5554	-0.7235	-1.4264	0.039	1.1659	-0.7577	-2.0452	1.1784	-3.8345	-1.016	2.8233	5.2331	2.4888
D3 20c	20	c	D3			0.6886	16.72	2.67	26.93	3.35	-0.187	1.1349	-6.3215	-3.0248	-0.3287	1.9284	2.0994	0.6046	1.6621	-0.1968	1.3424	0.6219	3.0098	-1.0993	2.2516	1.6651	1.4063	1.2616	0.4679	4.3779	0.9522	1.0007	-2.9002	2.063	2.102	-0.5298	-0.124	-0.5242	-0.5208	-0.5533	-0.0071	-0.9118	-1.0477	0.5003	-2.8952	-0.5697	2.2476	5.6858	2.1609
D3 22c	22	c	D3			0.6688	23.46	3.89	36.75	4.9	-0.3313	1.5708	-7.8563	-2.5075	0.2854	1.2609	0.4409	0.4039	0.7243	2.9333	0.5471	-0.2553	2.8031	-1.921	2.223	2.5065	1.4851	1.5155	0.4095	4.6261	0.928	1.2492	-2.4594	2.5264	2.5595	-1.0166	0.6441	0.1471	0.5674	-0.3783	0.169	-0.3846	-2.1699	1.9027	-2.5769	0.3365	2.7325	6.0405	1.2344
D3 29c	29	c	D3			0.6944	6.45	0.85	8.53	1.03	-1.3017	-4.9063	-2.316	-3.373	-1.6609	1.5197	3.1579	-0.5207	-0.6482	-1.2436	-1.4173	-0.9066	3.09	-1.5402	1.9202	1.3751	0.0433	0.0126	-0.2841	4.2879	2.3646	-1.4847	-4.1465	1.9415	2.1703	-0.965	-0.2588	-1.9551	0.6988	-1.9488	0.0943	-3.4058	-4.6161	0.981	-3.3432	-0.4372	3.589	5.0742	3.4465
D3 30c	30	c	D3			0.6928	15.72	2.55	24.71	3.2	-1.1516	-2.8439	-8.5895	-4.576	-1.0024	0.96	1.7948	-0.0236	0.4455	-0.5436	0.9377	0.2419	2.5195	-1.9013	1.1693	1.0087	-0.3254	0.5952	-0.1021	3.3727	0.3125	-0.6274	-3.5024	1.5866	1.7677	-1.6749	-0.4818	-1.0767	-1.4148	-0.0963	0.4414	-1.3679	-2.0343	1.1852	-2.6637	-0.5239	1.5032	5.1652	2.0512
D3 31c	31	c	D3			0.6906	19.06	2.65	26.28	3.04	0.0739	-0.3086	1.1143	-1.9363	0.4122	1.5669	2.1908	0.9311	0.576	0.6097	1.9591	0.4875	2.642	-0.7748	2.0549	2.2602	0.9947	1.0217	0.2016	4.2803	-3.5108	0.2868	-2.8199	2.3555	2.3267	-0.2219	1.1085	-0.4516	0.4928	0.3013	0.2586	-0.9461	-0.6992	2.1728	-1.7232	0.0499	0.7061	5.2408	0.8258
D3 50c	50	c	D3			0.678	9.12	1.54	12.5	1.8	0.4925	-0.0228	0.6464	-2.7494	-0.5409	1.7456	3.9941	0.6927	0.6757	0.2702	-0.0954	0.2652	2.8304	-0.5186	2.0052	1.3149	-1.5081	0.7554	0.3583	3.4383	1.5009	-0.4885	-3.1139	1.9721	2.0577	-0.1617	-1.4085	-0.1897	-1.642	-0.14	-0.1036	-3.302	-3.6886	2.6489	-4.1412	-0.513	2.5259	4.236	3.5043
D3 51c	51	c	D3			0.682	8.01	1.31	10.49	1.49	1.3486	1.0142	0.5803	-1.0393	0.0961	2.461	3.2168	1.1201	1.2209	2.1367	1.1306	0.6323	3.5004	-1.1747	2.496	3.008	0.8091	1.2339	0.2773	4.9041	-0.8167	0.623	-2.2808	2.8817	3.3741	-0.609	0.5363	0.3661	0.6701	-0.0552	0.0165	-1.5008	-2.6028	1.9737	-2.3243	0.8694	3.6472	5.561	3.3116
D3 52c	52	c	D3			0.6762	30.03	3.59	55.2	5.03	-0.3549	-3.7704	-4.5121	-3.2264	-0.0866	1.4394	0.1624	0.339	0.9958	-0.1054	0.4369	0.6311	2.902	-2.0203	1.7614	1.219	0.3194	0.3134	-0.1974	3.6868	0.8526	-0.7457	-2.9607	1.5398	1.8822	-0.6582	0.0324	-1.0375	-0.084	-1.1013	0.1122	-1.658	-3.9684	1.1998	-2.7566	-0.887	0.4235	5.2798	0.4805
D3 53c	53	c	D3			0.685	10.3	1.59	14.27	1.9	-0.0765	3.5342	4.6671	-3.1502	2.0608	0.6948	-1.0612	0.4998	1.7848	0.1539	2.9926	1.6182	1.6501	3.9048	1.823	1.5101	0.6674	2.8599	-0.1097	5.0823	-0.9341	2.5538	-2.6868	1.7334	2.0126	3.3288	1.1269	2.7274	0.2586	-5.3199	1.5772	2.2549	4.5808	1.3448	-1.7381	0.6231	-1.2333	5.7689	-1.6941
[truncated: 60 more columns]
